# Supplementary material for: Integrative field scale phenotyping for investigating metabolic components of water stress within a vineyard
Source: Plant Methods. 2017 Oct 30;13:90. doi: 10.1186/s13007-017-0241-z (PMC5663058; doi:10.1186/s13007-017-0241-z)
Supplement: Supplementary file 2 — Additional file 2. Primary and secondary metabolite reporting list and metadata overview for the processed and annotated samplesemploying GC-MS and LC-MS technologies. [file 13007_2017_241_MOESM2_ESM.xlsx]

## Sheet: checklist_primary
	Project: Integrative field scale phenotyping for investigating metabolic components of water stress within a vineyard
	Organism/Plant species:	Grapevine (Vitis vinifera L.)
	Organ/tissue:	Leaf
	Parameters used for peak annotation in GC-MS analysis.
	Level	Aspect	Information	Fill in
	general aspect	Type of metabolome analysis	targeted metabolite analysis	TRUE
			non-targeted metabolite class scale profiling	FALSE
			non-targeted metabolome scale profiling	FALSE
			non-targeted finger printing of mass features	FALSE
		Type of quantification	absolute or quantification	Relative quantification
		Type of reference samples	chemically defined	standard reference compounds aquired in chemical companies
			biologically defined	-
		Type of replication	analytical (same analytical sample preparation)	1
			technological (same biological preparation)	1
			biological (same experimental condition)	6
			full experiment	2
		Type of technology	reference publication	Lisec et al (2006)
		Sample preparation		chemical derivatized
			method of chromatography/separation	Lisec et al (2006)
			method of ionization	- 70 MeVolt hard ionization
			method of detection	electron impact ionization
	metabolite/mass feature	Metabolite	metabolite name	see worksheet 2
			metabolite sum formula	see worksheet 2
			metabolite structure and public source of metabolite identifier	Metabolites were identified in comparison to database entries of authentic standards (Kopka et al., 2005; Schauer et al., 2005).
		Identification	identification process	manually supervized with TagFinder software
			by authentic mass isotopomer added to one or all biological sample(s)	FALSE
			by authentic reference compound within a co-processed reference mixture	FALSE
			by authentic reference compound previously mapped to the analytical system	TRUE
			reference library	Metabolites were identified in comparison to database entries of authentic standards (Kopka et al., 2005; Schauer et al., 2005)
			type of mass spectrum
			by match of molecular mass (single mass fragment)	A minimum of 3 unique mass fragments was required for the relative quantification of metabolite pool sizes
			by match of fragments	YES
			by match of fragmentation pattern	YES
			by match of mass spectrum to reference library	Mass spectral matching thresholds were: Match > 650 (best match = 1000) and RI-deviation < 1.0%
			type of retention index
			by match of retention time (index) to reference library	fatty acid methylesters (FAMEs)
		Quantification	type of quantification	relative quantification by internal standard and sample fresh weight
		Validity testing	Recovery testing (chemical analog)	not performed
			Recovery testing (internally added mass isotopomer)	not performed
			Recovery testing (mixture of most divergent samples from the experiment)	not performed
			Test for linear range	not performed
			Limit of quantification (LOQ)	not performed
			Limit of detection (LOD)	not performed
			Mass spectral matching thresholds were: Match > 650 (best match = 1000) and RI-deviation < 1.0%

## Sheet: overview_primary
Overview of the metabolite reporting list.
GC-TOF-MS metabolites
Experiment title:		Integrative field scale phenotyping for investigating metabolic components of water stress within a vineyard
Organism/Plant species:		Grapevine (Vitis vinifera L.)
Organ/tissue:		Leaf
Analytical tool:		GC-TOF-MS
Peak/compound no.- number referenced back to the main text
Ret . Time- Time expected, Tag Time Index and Time deviation
Putative Name- putative identification of the metabolite/derivative
Corresponding metabolite name in literature
Mol. Formula- molecular formula of the metabolite or its FA adduct;
Mass to charge ratio (m/z)
(S)- identification confirmed by a standard compound
I, II, III- different isomers
Identification level (A; B; C; D)- (A) standard or NMR; (B) MS/MS; (C) MSE; (D) MS only
Peak/Compound no.	Time Expected	Tag Time Index	Time Deviation	Putative metabolite name (Derivative)	Corresponding Metabolite in Literature	Metabolite Class	Mol formula	Mass to charge ratio (m/z)	Species detected before	References	Identification level (A-D)
1	531145	531206	0.00	M000011_A164001-101_METB_531145_TOF_Phenylalanine, DL- (2TMS)	phenylalanine	Amino acids	C9H11NO2	218	Tomato, Arabidopsis, potato, Lotus japonicus, maize		A
2	790560	790974	0.05	M000012_A223001-101_METB_790560_TOF_Tryptophan, L- (3TMS)	tryptophan	Amino acids	C11H12N2O2	202	Tomato, Arabidopsis, potato		A
3	479050	479295	0.01	M000013_A164007-101_MST_479050_TOF_Asparagine, DL- (4TMS)	asparagine	Amino acids	C4H8N2O3	188	Tomato, Arabidopsis, potato		A
4	357523	357270	-0.07	M000015_A138001-101_METB_357523_TOF_Serine, DL- (3TMS)	serine	Amino acids	C3H7NO3	204	Tomato, Arabidopsis, potato		A
5	368365	368830	0.12	M000016_A140001-101_METB_368365_TOF_Threonine, DL- (3TMS)	threonine	Amino acids	C4H9NO3	117	Tomato, Arabidopsis, potato		A
6	319193	320036	0.27	M000017_A132002-101_METB_319193_TOF_Isoleucine, L- (2TMS)	isoleucine	Amino acids	C6H13NO2	158	Tomato, Arabidopsis, potato		A
9	208565	208822	0.14	M000026_A110001-101_METB_208565_TOF_Alanine, DL- (2TMS)	alanine	Amino acids	C3H7NO2	116	Tomato, Arabidopsis, potato, Lotus japonicus, maize		A
11	338693	338532	-0.05	M000029_A132003-101_METB_338693_TOF_Proline, L- (2TMS)	proline	Amino acids	C5H9NO2	142	Tomato, Arabidopsis, potato		A
12	271580	271329	-0.13	M000030_A122001-101_METB_271580_TOF_Valine, DL- (2TMS)	valine	Amino acids	C5H11NO2	144	Tomato, Arabidopsis, potato, Lotus japonicus, maize		A
13	325180	324973	-0.07	M000031_A133001-101_METB_325180_TOF_Glycine (3TMS)	glycine	Amino acids	C2H5NO2	174	Tomato, Arabidopsis, potato, Lotus japonicus, maize		A
14	457283	458579	0.29	M000033_A152002-101_METB_457283_TOF_Aspartic acid, L- (3TMS)	aspartate	Amino acids	C4H7NO4	232	Tomato, Arabidopsis, potato		A
15	658337	658644	0.03	M000035_A194002-101_METB_658337_TOF_Tyrosine, DL- (3TMS)	tyrosine	Amino acids	C9H11NO3	218	Tomato, Arabidopsis, potato, Lotus japonicus, maize		A
16	507780	507789	0.00	M000036_A163001-101_METB_507780_TOF_Glutamic acid, DL- (3TMS)	glutamate	Amino acids	C5H9NO5	246	Tomato, Arabidopsis, potato, Lotus japonicus, maize		A
18	598880	598765	-0.02	M000040_A191001-101_METB-METB_598880_TOF_Glucose, D- (1MEOX) (5TMS)	glucose	Sugar (Hexose, aldose)	C6H12O6	160	Tomato, Arabidopsis, potato		A
20	840783	840599	-0.02	M000044_A264001-101_METB_840783_TOF_Sucrose, D- (8TMS)	sucrose	Sugar (disaccharide)	C12H22O11	361	Tomato, Arabidopsis, potato, Lotus japonicus, maize		A
21	870355	869731	-0.03	M000048_A274001-101_METB_870355_TOF_Maltose, D- (1MEOX) (8TMS)	maltose	Sugar (Disaccharide)	C12H22O11	204	Tomato, Arabidopsis, potato, Lotus japonicus, maize		A
22	1033367	1032852	-0.05	M000049_A337002-101_METB_1033367_TOF_Raffinose (11TMS)	raffinose	Sugar (trisaccharide)	C18H32O16	361	Tomato, Arabidopsis, potato, Lotus japonicus, maize		A
23	291783	291667	-0.06	M000053_A129003-101_METB_291783_TOF_Glycerol (3TMS)	glycerol	Polyol (Triol)	C3H8O3	205	Tomato, Arabidopsis, potato, Lotus japonicus, maize		A
27	653910	654027	0.02	M000060_A209002-101_METB_653910_TOF_Inositol, myo- (6TMS)	myoinositol	Polyol	C6H14O6	305	Tomato, Arabidopsis, potato		A
28	440995	441463	0.11	M000065_A149001-101_METB_440995_TOF_Malic acid, DL- (3TMS)	malate	Organic acids	C4H6O5	233	Tomato, Arabidopsis, potato, Lotus japonicus, maize		A
29	371255	370933	-0.09	M000067_A137001-101_METB_371255_TOF_Fumaric acid (2TMS)	fumarate	Organic acids	C4H4O4	245	Tomato, Arabidopsis, potato, Lotus japonicus, maize		A
30	345050	344670	-0.13	M000073_A135003-101_METB_345050_TOF_Glyceric acid, DL- (3TMS)	glycerate	Hydroxy acid	C3H6O4	292	Tomato, Arabidopsis, potato		A
31	365427	365192	-0.12	M000074_A134001-101_METB_365427_TOF_Succinic acid (2TMS)	succinate	Organic acids	C4H6O4	247	Tomato, Arabidopsis, potato, Lotus japonicus, maize		A
32	333520	332668	-0.25	M000075_A129001-101_METB_333520_TOF_Phosphoric acid (3TMS)	phosphate	Inorganic acid	H3O4P	299	Tomato, Arabidopsis, potato, Lotus japonicus, maize		A
33	458330	458458	0.03	M000078_A156001-101_METB_458330_TOF_Threonic acid (4TMS)	threonate	Organic acids	C4H8O5	292	Tomato, Arabidopsis, Lotus japonicus, maize		A
34	415730	415280	-0.11	M000102_A143001-101_METB_415730_TOF_Glutaric acid (2TMS)	glutarate	Organic acids	C5H8O4	261	Arabidopsis, maize		A
35	452200	453317	0.25	M000114_A153003-101_METB_452200_TOF_Butyric acid, 4-amino- (3TMS)	GABA	Amino acids	C4H9NO2	174	Tomato, Arabidopsis, potato, Lotus japonicus, maize		A
45	579380	579297	-0.01	M000606_A187002-101_METB_579380_TOF_Fructose, D- (1MEOX) (5TMS)	fructose	Sugar (Hexose)	C6H12O6	307	Tomato, Arabidopsis, potato, Lotus japonicus, maize		A
49	940280	939521	-0.08	M000673_A299002-101_METB_940280_EIROE_Galactinol (9TMS)	galactinol	Conjugate (Hexosyl, Inositol)	C12H22O11	204	Tomato, Arabidopsis, potato, Lotus japonicus, maize		A
	222650	222709	0.03	M000071_A104002-101_METB_222650_TOF_Pyruvic acid (1MEOX) (1TMS)	pyruvate	Organic acids	C3H4O3	89	Arabidopsis, tomato		A
	373395	372930	-0.13	M000076_A133003-101_CONT-METB_373395_TOF_Maleic acid (2TMS)	maleic acid	Organic acids	C4H4O4	245	Arabidopsis, tomato, Acacia sp., Eucalyptus sp., Medicago sativa, potato		A
	409350	408713	-0.04	M000024_A141001-101_METB_409350_TOF_Serine, O-acetyl-, DL- (2TMS)	serine-O-acetyl	Amino acids	C5H9NO4	174	Arabidopsis		A
	442640	442914	0.05	M000454_A154001-101_MST_442640_TOF_Erythronic acid (4TMS)	erythronic acid	Organic acids	C4H8O5		Arabidopsis		A
	490485	490582	-0.01	M000028_A162001-101_METB-METB_490485_TOF_Ornithine, DL- (3TMS)	ornithine	Amino acids	C5H12N2O2	142	Arabidopsis, tomato, Acacia sp., Eucalyptus sp., Medicago sativa, potato, rice		A
	523847	523723	-0.03	M000571_A158004-101_METB_523847_TOF_Glutaric acid, 2-oxo- (1MEOX) (2TMS)	2-oxoglutarate	Organic acids	C5H6O5	198	Arabidopsis, tomato		A
	550100	550278	0.01	M000013_A168001-101_METB_550100_TOF_Asparagine, DL- (3TMS)	asparagine	Amino acids	C4H8N2O3	188	Arabidopsis, tomato, Acacia sp., Eucalyptus sp., Medicago sativa, potato, rice		A
	589750	590254	0.09	M000637_A189009-101_METB_589750_TOF_Altrose, D- (1MEOX) (5TMS)	altrose	Sugar (monosacharid)	C6H12O6		Arabidopsis		A
	592883	592549	-0.06	M000069_A182004-101_METB-METB_592883_TOF_Citric acid (4TMS)	citrate	Organic acids	C6H8O7	273	Arabidopsis, tomato, Acacia sp., Eucalyptus sp., potato, rice		A
	597845	598997	0.19	M000608_A182003-101_METB-METB_597845_TOF_Isocitric acid, DL- (4TMS)	isocitrate	Organic acids	C6H8O7	245	Arabidopsis		A
	598300	598478	0.16	M000032_A178001-101_METB_598300_TOF_Glutamine, DL- (3TMS)	glutamine	Amino acids	C5H10N2O3	227	Arabidopsis, tomato, Acacia sp., Eucalyptus sp., Medicago sativa, potato, rice		A
	605615	605242	-0.07	M000105_A181003-101_METB_605615_TOF_Glyceric acid-3-phosphate, D- (4TMS)	glycerate-3-phosphate	Sugar (triose)	C3H7O7P	299	Arabidopsis		A
	609520	608645	-0.17	M000085_A186001-101_METB_609520_TOF_Gulonic acid, 2-oxo-, DL- (1MEOX) (5TMS)	2-oxogulonate	Organic acids	C6H10O7		Arabidopsis		A
	615467	615135	-0.01	M000014_A192003-101_METB_615467_TOF_Lysine, L- (4TMS)	lysine	Amino acids	C6H14N2O2	156	Arabidopsis, tomato, Acacia sp., Eucalyptus sp., Medicago sativa, potato, rice		A
	624990	624921	-0.01	M000082_A185002-101_METB-METB_624990_TOF_Dehydroascorbic acid dimer (TMS)	dehydroascorbate	Organic acids	C6H6O6	316	Arabidopsis, tomato		A
	626890	626506	-0.08	M000596_A199002-101_METB_626890_TOF_Galactonic acid (6TMS)	galactonate	Organic acids	C6H11O7	157	Arabidopsis		A
	632480	631903	-0.02	M000221_A195005-101_METB_632480_TOF_Glucuronic acid, D- (1MEOX) (5TMS)	glucuronate	Organic acids	C6H10O7	333	Arabidopsis		A
	651990	652288	0.05	M000001_A195002-101_METB_651990_TOF_Ascorbic acid, L(+)- (4TMS)	ascorbate	Organic acids	C6H8O6	332	Arabidopsis, tomato, Acacia sp., Eucalyptus sp., Medicago sativa, rice		A
	744935	745273	0.04	M000649_A214001-101_METB_744935_TOF_Caffeic acid, trans- (3TMS)	caffeic acid	Organic acids	C9H8O4	396	Arabidopsis, grapevine, Martins?		A
	917000	917821	0.14	M000107_A291002-101_METB_917000_TOF_Isomaltose (1MEOX) (8TMS)	isomaltose	Sugar	C12H22O11	160	Arabidopsis		A

## Sheet: checklist_secondary
Project: Integrative field scale phenotyping for investigating metabolic components of water stress within a vineyard
1	Level	Aspect	Information	Fill in
2	general aspect	Type of metabolome analysis	targeted metabolite analysis	FALSE
3			non-targeted metabolite class scale profiling	TRUE
4			non-targeted metabolome scale profiling	TRUE
5			non-targeted finger printing of mass features	FALSE
6		Type of quantification	absolute or quantification	NO
7		Type of reference samples	chemcially defined	NO
8			biologically defined	YES
9		Type of replication	analytical (same analytical sample preparation)	NO
10			technological (same biological preparation)	NO
11			biological (same experimental condition)	6
12			full experiment	18
13		Type of technology	reference publication	Plant Cell reference style
14		Sample preparation	method of sample preparation	NO
15			method of chromatography/separation	HPLC
16			method of ionization	ESI
17			method of detection	MS
18	metabolite/mass feature	Metabolite	metabolite name	see below
19			metabolite sum formula	see below
20			metabolite structure and public source of metabolite identifier	see below
21		Identification	identification process	see below
22			by authentic mass isotopomer added to one or all biological sample(s)	TRUE
23			by authentic reference compound within a co-processed reference mixture	TRUE
25			reference library	NO
27			type of mass spectrum	Linier Ion Trap
29		Quantification	type of quantification	relative peak area
31		Validity testing	Recovery testing (chemical analog)	NO
33			Recovery testing (internally added mass isotopomer)	NO
35			Recovery testing (mixture of most divergent samples from the experiment)	NO
37			Test for linear range	NO
39			Limit of quantification (LOQ)	NO
41			Limit of detection (LOD)	NO
43
45

## Sheet: overview_secondary
1	Experiment title:		Integrative field scale phenotyping for investigating metabolic components of water stress within a vineyard
2	Organism/Plant species:		Grapevine (Vitis vinifera L.)
3	Organ/tissue:		Leaf
4	Analytical tool:		LC-MS
5
6	Peak no.- number referenced back to the main text
7	Ret . Time- Retention time, in minutes (difference in Ret.Time between ES(+) and ES(-) modes was less than XX minutes)
8	Putative Name- putative identification of the metabolite
9	Mol. Formula- molecular formula of the metabolite or its FA adduct;
10	Theor. m/z- theoretical monoisotopic mass calculated for the ion (M-H)- , (M+H)+ or (M+FA)-
11	Found m/z- mass detected in the experiment
12	m/z error (ppm)- difference between theoretical and found m/z values in ppm
13	(S)- identification confirmed by a standard compound
14	I, II, III- different isomers
15	Identification level (A; B; C; D)- (A) standard or NMR; (B) MS/MS; (C) MSE; (D) MS only
16
17	Peak no.	Ret. Time	Putative metabolite name	Metabolite Class	ES(-) Found m/z	Species detected before	Identification level (A-D)
18	ID	RT	Putative Name	Classes	Mass (after correction)	species
19	1	16.59	myricetin-3-O-glactoside	flavonol-glycoside	479	grapevine	D
20	2	16.73	myricetin-3-O-glucoside	flavonol-glycoside	479	grapevine	A
21	3	16.97	myricetin-3-O-glucuronide	flavonol-glycoside	493	grapevine	D
22	4	17.89	quercetin-3-O-rutinoside	flavonol-glycoside	609	grapevine	A
23	5	18.4	quercetin-3-O-glactoside	flavonol-glycoside	463	grapevine	A
24	6	18.56	quercetin-3-O-glucoside	flavonol-glycoside	463	grapevine	A
25	7	18.74	quercetin-3-O-glucuronide	flavonol-glycoside	477	grapevine	A
26	8	20.8	putative quercetin derivative	flavonol-glycoside	491		D
27	9	19.34	kaempferol-3-O-rutinoside	flavonol-glycoside	593	grapevine	A
28	10	19.6	kaempferol-3-O-glactoside	flavonol-glycoside	447	grapevine	D
29	11	20.13	kaempferol-3-O-glucoside	flavonol-glycoside	447	grapevine	A
30	12	20.39	kaempferol-3-O-glucuronide	flavonol-glycoside	461	grapevine	D
31	13	22.78	putative kaempferol derivative	flavonol-glycoside	475		D
32	14	21.55	putative flavonol-glycoside	flavonol-glycoside	435		D
